# Supplementary material for: Is Periodontitis Associated with Age-Related Cognitive Impairment? The Systematic Review, Confounders Assessment and Meta-Analysis of Clinical Studies
Source: Int J Mol Sci. 2022 Dec 5;23(23):15320. doi: 10.3390/ijms232315320 (PMC9739281; doi:10.3390/ijms232315320)
Supplement: Supplementary file 1 [file ijms-23-15320-s001.zip]

Archive with 1 entries (1 files):
- ijms-2036687-supplementary.pdf
